# Supplementary material for: Identifying the most effective essential medicines policies for quality use of medicines: A replicability study using three World Health Organisation data-sets
Source: PLoS One. 2020 Feb 6;15(2):e0228201. doi: 10.1371/journal.pone.0228201 (PMC7004360; doi:10.1371/journal.pone.0228201)
Supplement: S1 Table — (XLSX) [file pone.0228201.s001.xlsx]

## Sheet: Table S1-QUM data by country
Country	Region	Gross National Income per capita in 2010 (USD)	% patients not needing antibiotics who received them	% patients treated with antibiotics	% acute diarrhoea cases treated with anti-diarrhoeals	% acute diarrhoea cases treated with antibitoics	% acute diarrhoea cases treated with oral rehydration solution	% health facilities with an essential medicines list (EML) booklet	Better than average availability of an EML booklet at health facilities	% prescribed medicines that belong to the EML	% medicines prescribed by generic name	% patients treated with injections	Average number of medicines prescribed per patient	% malaria cases treated with an appropriate anti-malarial	% pneumonia cases treated with an appropriate antibiotic	Average percentage of key medicines available at health facilities	Better than average availability of key medicines at health facilities	% health facilities with a standard treatment guidelines (STG) booklet	Better than average availability of a STG booklet at health facilities	% patients treated according to STGs	% Upper Respiratory Tract Infection cases treated with antibiotics	% patients treated with multi-vitamins	Composite indicator of QUM calculated from individual QUM indicators	Number of QUM indicators measured	Number of QUM surveys contributing to QUM data	REFERENCES
Angola	Africa	3949.1		38.2	0.3	37.6	41.2			58.8	60.8	4.6	2.8	24.8	39.2	51.8	No	53	No		49		-0.13947	10	1	Evaluation du secteur pharmaceutique de l'Angola (Access, qualite et usage rationnel des medicaments), Aout 2007, Republique d'Angola, Ministere de la Sante et l'OMS.
Armenia	Europe	3332.3	16				86									35	No	86.4	Yes	59			0.806468	3	1	Saribekyan K, Arushanyan S, Mkrtchyan Z, Nanushyan L. Final IMCI draft 8.10.2009. Identification of Health System Barriers for IMCI Implementation Assessment of Quality of Care. Ministry of Health of Armenia, 2009.
Bangladesh	SE Asia	755.2		49				51	Yes	64.55		77.65	2.6175			19.08	No					31.65	-1.2766	4	5	(1) Ahmed SM, Islam QS.Availability and rational use of drugs in primary healthcare facilities following the National drug policy of 1982: Is Bangladesh on right track? J Health Popul Nutr 2012;30:99-108. (2) Holloway K.A. Pharmaceuticals in health care delivery, Bangladesh. Mission report. 24 Oct - 3 Nov 2010. WHO-SEARO. 30 Nov 2010. (3) Chowdhury AA, Roy T, Faroque ABM, et al. A comprehensive s…
Bhutan	SE Asia	2201.3		33.1						98.3	93.3	8.2	2.23									32.7	0.751388	5	2	Holloway K.A. Pharmaceuticals in health care delivery, Bhutan. Mission Report 8-22 June 2011. WHO-SEARO. 31 July 2011.
Brazil	L America	11121.2												90									1.03484	1	1	Borges Luz TC, Suarez-Mutis MC, Miranda ES, et al. Uncomplicated malaria among pregnant women in the Brazilian Amazon: local barriers to prompt and effective case management. Acta Tropica 2013;125:137-42.
Burkina Faso	Africa	574.5	6									8.475	2.27										0.912503	2	1	Atchessi N, Ridde V, Haddad S. Combining user fees exemption with training and supervision helps to maintain the quality of drug prescriptions in Burkina Faso. Health Policy and Planning 2013. 28: 606-615.
Burundi	Africa	214.8		50	0	60	40	45	Yes	92.4	87.3	10	2.06	60	90	93.3	Yes	57	No		90		0.12953	10	1	Kambayeko Ph S, Chorliet S; 2007, Evaluation complete du secteur pharmaceutique national du Burundi: rapport final, Ministere de la Sante Publique, Republique du Burundi et l'OMS.
Cambodia	W Pacific	782.7	26.9												67.5333	88.1333	Yes	56.8667	No	57.6333			0.16216	3	1	(1) Lambrechts T, WHO Travel reports of October 2005 & January 2006 plus HFS Cambodia preliminary results 10th March 2006; WHO Geneva. (2) Rehlis N, 2007, "Health facility survey in Cambodia: principal indicators", Ministry of Health, Kingdom of Cambodia and WHO country office in Cambodia, Phnom Penh, June 2007.
Cameroon	Africa	1147.2		41.9										64.8		38.4	No			43			0.0900601	3	1	(1) Mangham L J, Cundill B, Achonduh OA, Ambebila JN, Lele AK, Metoh TN er al. Malaria prevalence and treatment of febrile patients at health facilities and medicine retailers in Cameroon. Tropical Medicine and International Health 2012;17(3): 330-42. (2) Jingi AM, et al. (2014) Access to Diagnostic Tests and Essential Medicines for Cardiovascular Diseases and Diabetes Care: Cost, Availability an…
China (1)	W Pacific	4523.9	60.6	48.6121	45	52.5	36.625			63.556	96.12	41.6133	3.20727			31.095	No				56.8761		-0.44575	9	30	(1) Zhuhai Health Bureau 2007. Final report on promoting rational use of antibacterials and injectable drugs with MTP in Zhuhai City. (2) Zhuhai Health Bureau 2007. Final report on promoting rational use of antibacterials and injectable drugs with MTP in Zhuhai City. (3) Zhuhai Healt Bureau 2007. Summary on developing rational use of drug in Zhuhai urban communities. (4) Yang H, Dib HH, Zhu M, Qi…
China (2)																										(11) Li Y, Ying C, Sufang G et al. Evaluation, in the three provinces, of the introduction and impact of China's national essential medicines scheme. Bull World Health Organ 2013;91:184-94. (12) Zhang X, Wu Q, liu G, et al. The effect of the National Essential Medicines Policy on health expenditures and service delivery in Chinese township health centres: evidence from a longitudinal study. BMJ O…
China (3)																										(20) Chen M, et al. Does Economic Incentive Matter for Rational Use of Medicine? China’s Experience from the Essential Medicines Program. PharmacoEconomics 2014; 32:245-55. (21) Gong Y, Yang C, Yin X, et al. The effect of essential medicines programme on rational use of medicines in China. Health Policy Plan. 2016;31:21-7. (22) Li Y et al. Overprescribing in China driven by financial incentives, …
Congo	Africa	3020.4		43.4	80	65	10	32	No	59.1	57	40	3.1	0	95	43	No	50	No		100		-1.00346	10	1	Evaluation du secteur pharmaceutique du Congo, Republique du Congo et l'OMS, Juillet 2006.
Democratic People's Republic of Korea	SE Asia	569.8		34.5							90.3	19.6	1.81								65.1	13.1	0.741307	5	2	Holloway K.A. Drug policy and pharmaceuticals in health care delivery, Democratic People's Republic of Korea. Mission Report 4-15 June 2012. WHO-SEAR0. 30 June 2012.
Democratic Republic of the Congo	Africa	328.7		66	0	60	80	36.3	No	88	54.9	31.6	3.95	64.5	60	45.3	No	26.4	No	43	100		-0.286142	11	2	(1) Robertson J, Forte G, Trapsida JM, Hill S. What essential medicines for children are on the shelf? Bull World Health Organ 2009, 87: 231-237. (2) Evaluation du secteur pharmaceutique en Republique demoncratique du Congo; Republique Democratique du Congo et l'OMS; Juillet 2006. (3) Likwela JS, Macq J, Piette D, Donnen P, d'Alessandro U, Dramaix-Wilmet M. Facteurs d'adhesion au traitment recomm…
Egypt	E Mediterr	2616.1																		83			1.38882	1	1	El-Ayady AA, Meleis DE, Ahmed MM, Ismaiel RS. Primary health care physicians' adherence and attitude towards integrated management of childhood illness in Alexandria Governorate in Egypt. Glob J Health Sci. 2016;8(5):217-23.
Ethiopia	Africa	300.5		59.05						96.3	95.1	25.55	1.895			56.6	No						0.162227	4	2	(1) Robertson J, Forte G, Trapsida JM, Hill S. What essential medicines for children are on the shelf? Bull World Health Organ 2009, 87: 231-237. (2) Carasso BS, Lagarde M,Tesfaye A, Palmer N. Availability of essential medicines in Ethiopia: an efficiency=equity trade off? Tropical Medicine and International Health 2009, 14(11): 1394-1400. (3) Lemma H et all; "Deploying artemether-lumefantrine wi…
Gambia	Africa	562.6		56.7	0	57.6	70	0	No	97.7	72.2	14.775	2.65	72.3	100	81.8	Yes	86.7	Yes		72.25	21.7	0.369688	11	2	(1) Ministry of Health of the Gambia. 2009. Draft: An Assessment of the Pharmaceutical Sector in Gambia. (2) Risk R, Naismith H, Burnett A et al. Rational prescribing in pediatrics in a resource-limited setting. Arch Dis Child. 2013;98:503-9.
Ghana	Africa	1323.1												19.5		51.3	No						-1.34537	1	1	(1) Robertson J, Forte G, Trapsida JM, Hill S. What essential medicines for children are on the shelf? Bull World Health Organ 2009, 87: 231-237. (2) Kwansa-Bentum B, Ayi I, Suzuki T, et al. Administrative practices of health professionals and use of artesunate-amodiaquine by community members for treating uncomplicated malaria in southern Ghana: implications for artemisinin-based combination the…
India (1)	SE Asia	1340.9		50.7883		43		15	No	76.572	55.188	21.97	3.13833	4		49.1875	No	55	No		45	30.7	-0.207083	8	12	(1) Bhunia R, Hutin Y, Ramkrishnan R, Ghosh PK, Dey S, Murhekar M. Reducing use of injections through an intervention based upon "Interaction group discussions", West Bengal, India, 2007. Indian Council of Medical Research, WHO India country office. 2008. (2) Bhunia R, Hutin Y, Ramkrishnan R, Ghosh PK, Dey S, Murhekar M. Reducing use of injections through "Interactive group discussions": a random…
India (2)																										(9) Banerjee I, Bhadury T. Prescribing pattern of interns in a primary health center in India. J Basic Clin Pharma 2014;5:40-3. (10) Antony KR, Jain V, Kokho P, Jain K. Survey of the availability and prices of children's medicine in Chattisgarh State, India. State Health Resource Centre, Chattisgarh, India and WHO South-East Asia Regional Office, New Delhi, India, 2015. (11) Suthar JV et al. Asse…
Indonesia	SE Asia	3125.2	27.6	44.625						71.675	81.675	1.775	3.035			80	Yes			47.4	72	42.55	0.0106202	8	3	(1) Final report of IMCI evaluation survey in 7 districts in Indonesia. University of Indonesia, Ministry of Health Indonesia, 2008. (2) Holloway K.A. Pharmaceuticals in health care deliivery, Indonesia. Mission Report 10-23 July 2011. WHO-SEARO, 31 July 2011.
Iran (Islamic Republic of)	E Mediterr	6299.9		53.14							96.45	53.6967	3.885										-0.372857	3	4	(1) Esmaily HM, Silver I, Shiva S, Garjani A, et al., Can rational prescribing be improved by an outcome-based educational approach? A randomised trial completed in Iran; Journal of Education in the health professions; 2010, 30(1):11-18. (2) Ghadimi H, Esmaily HM, Wahlstrom R. General practitioners' prescribing patterns for the elderly in a province of Iran. Pharmacoepidemiology and Drug Safety 2…
Israel	Europe	31502						28.3	No	97.8	5.4		1.92			82.6	Yes						-0.614098	2	1	Fattouh R, Hamad BA. Impact of using essential drug list: analysis of drug use indicators in Gaza Strip. EMHJ 2010;16:886-92.
Jordan	E Mediterr	4054.3		32.75									2.15										1.3551	1	2	(1) Al Niemat S, Bloukh DT, Al-Harasis MD, Al-Fanek AF, Salah RK. Drug use evaluation of antibiotics prescribed in a jordanian hospital outpatient and emergency clinics using WHO prescribing indicators. Saudi Med J 2008, 29(5): 743-748. (2) Holloway KA. Medicine supply management and use in UNRWA. Travel report summary Jordan Amman. WHO Geneva 2008.
Kenya	Africa	991.9	97.4	75.4		57.6	60							70.4	68.5	65.25	Yes	36.0333	No	57.94	67		-0.552639	8	7	(1) Kenya Ministry of Health, WHO, UNICEF; Integrated Management of Childhood Illness (IMCI) Health Facility Survey Report, December 2006, Kenya. (2) Zurovac D, Njogu J, Akhwale W, Hamer DH, Snow RW. Translation of artemether-lumefantrine treatment policy into paediatric clinical practice: an early experience from Kenya. Tropical Medicine and International Health 2008, 13(1): 99-107. (3) Zurovac …
Kuwait	E Mediterr	37724.2		39.1							17.7	9.1	2.9								50		0.206889	4	2	(1) Ayyad S, Al-Owaisheer A, Al-Banwan F et al. Evidence based practice in the use of antibiotics for respirtaory tract infections in primary health centres in Kuwait. Med Princ Pract 2010;19:339-43 (2) Awad A, Al-Saffer N. Evaluation of drug use practices at primary healthcare centres of Kuwait. Eur J Clin Pharmacol. 2010;66:1247-55.
Lesotho	Africa	1087.9								74.6	32.32		3.72							38.6			-0.867136	3	1	Ntsekhe M,Hoohlo-Khotle N, Tlali M et al. Antibiotic prescribing pattern at six hospitals in Lesotho. Report submitted to Strentening Pharmaceutical Systems (SPS) program. July 2011.
Malawi	Africa	471.2	34				47							63	54	88	Yes			78			0.0152426	5	1	IMCI Health Facility Survey, Report. HFS Malawi Survey, April May 2009. Ministry of Health Malawi, WHO.
Malaysia	W Pacific	9069.1																			27.8		2.20004	1	1	Lieng TC, Fah TS, Khoo EM, Lee V, Zailinawati AH, Mimi O et al. Antibiotics for URTI and UTI Prescribing in Malaysian primary care settings. Australian Family Physician 2011;40(5): 325-9
Maldives	SE Asia	6986.2		39							2.5	8.5	3.175									20	-0.0477386	4	2	Holloway K.A. Pharmaceuticals in health care delivery, Maldives. Mission Report 30 Jan - 10 Feb 2011. WHO-SEARO 31 March 2011.
Mali	Africa	704.1		56.2						98.5	93.3	34.9	3.17			62.6	No						0.119906	4	1	(1) Robertson J, Forte G, Trapsida JM, Hill S. What essential medicines for children are on the shelf? Bull World Health Organ 2009, 87: 231-237. (2) Doumbia Pr O, Sangho SF, Evaluation du niveau des indicateurs de la politique pharmaceutique nationale: regions de Sikasso, Segou, Mopti et district de Bamako, Mali; Septembre 2008; Direction de la Pharmacie et du Medicament - Mali, l'OMS et Union E…
Mexico	L America	8851.3																		63.6			0.497773	1	1	Doubova SV, Mino-Leon D, Reyes-Morales H, et al. Effects of two educational programmes aimed at improving the utilization of non-opioid analgesics in family medicine clinics in Mexico. J Eval Clin Pract 2010;16:716-23.
Mongolia	W Pacific	2650.3	56.7	27.4												81.3	Yes			15.4			-0.267317	3	1	Davaasuren D, Radnaakhand N, Soyolgerel G. Survey report on evaluating the quality of care delivered to sick children attending primary healthcare facilities of Ulaanbaatar City. MOH Mongolia, Health Science University of Mongolia, WHO. 2006.
Morocco	E Mediterr	2903.3	23.6				83					1			72	82.5	Yes			30.9			0.370352	5	1	National health facility survey on the quality of outpatient primary child health care services: IMCI health facility survey Morocco October-December 2007. World Health Organization, Regional Office for the Eastern Mediterranean. 2009.
Mozambique	Africa	417.5													45.7								-1.09889	1	1	Salomao CA, Sacarlal J, Chilundo B, Gudo ES. Prescription practices for malaria in Mozambique: poor adherence to the national protocols for malaria treatment in 22 public health facilities. Malar J 2015;14:483.
Myanmar	SE Asia	801.1		37.7						89.6	53.6	16.4	2.42								86	30.9	0.0430028	6	2	Holloway K.A. Drug policy and pharmaceuticals in health care delivery, Myanmar. Mission Report 19-26 Oct 2011, WHO-SEARO. 30 Dec 2011.
Namibia	Africa	5143.1		50.5							65.5		3	100		95	Yes						0.414525	3	2	(1) Muthiani V, Ouma C, Lates J. 6th National PMIS Feedback Report covering data submitted for April 2008 to March 2009. Feedback Report to Regions, MoHSS, Division: Pharmaceutical Services, Namibia. Windhoek. (2) Lourenco C, Kandula D,Haidula L, et al.: Strengthening malaria diagnosis and appropriate treatment in Namibia: a test of case management training interventions in Kavango Region. Malari…
Nepal	SE Asia	605.8		47		9.95	67.2			79.15	67.15	4.5	2.05							12.325	73	16.1667	0.202582	9	3	(1) Holloway K.A. Pharmaceuticals in health care delivery, Nepal. Mission Report 18-30 September. WHO-SEARO. 30 Oct. 2011. (2) Khanal S, Ibrahim MIM, Shankar PR, et al. Evaluation of academic detailing programme on childhood diarrhoea management by primary healthcare providers in Banke district of Nepal. J Health Popul Nutr 2013; 31: 231-42.
Nigeria	Africa	2315		49.4117	40	80	40	23.35	No	77.332	51.585	52.354	4.38429	37.672	40	61.4333	No				100	60.51	-1.04525	11	8	(1) Robertson J, Forte G, Trapsida JM, Hill S. What essential medicines for children are on the shelf? Bull World Health Organ 2009, 87: 231-237. (2) Federal Ministry of Health of Nigeria, Access and rational use of medicines at the facility level in Nigeria. Draft. 2009. Federal Ministry of Health, WHO, DFID, EC. (3) Olanrewaju TO, Aderibigbe A, Busari OA et al. Antihypertensive drug utilisation…
Papua New Guinea	W Pacific	2074.4	29	54		50.2									68.23					60			0.00172711	5	1	Senn N, et al. (2014) Use of Antibiotics within the IMCI Guidelines in Outpatient Settings in Papua New Guinean Children: An Observational and Effectiveness Study. PLoS ONE 9(3): e90990.
Republic of Korea	W Pacific	22295.8		35.7									2.78										1.09054	1	1	(1) Kim DS, Je NK, Kim GJ, Kang H, Kim YJ, Lee S. Therapeutic duplicate prescribing in Korean ambulatory care settings using national health insurance claim data. Int J Clin Pharm 2015;37:76-85. (2) Kim D, Huh S, Lee S. Potentially inappropriate medication use at ambulatory care visits by elderly patients covered by National Health Insurance in Korea; Int J Pharmacol Ther 2015; 53(10); 819-27.
Rwanda	Africa	553.6												95.7	71.4	62.7	No			78.3			0.839584	3	1	Magge H, Anatole M, Cyamatare FR, et al. Mentoring and quality improvement strengthen integrated management of childhood illness implementation in rural Rwanda. Arch Dis Child 2015;100:565-570.
Samoa	W Pacific	3651.3		56						75	28	18	2			80	Yes						-0.680008	4	1	Lepaitai H. Report on medicines use study in Samoa. NHS Samoa, WPRO WHO office, 2009.
Saudi Arabia	E Mediterr	18754		32.2						99.2	61.2	2	2.4										0.832356	4	1	ElMahalli AA. WHO/INRUD drug prescribing indicators at primary health care centres in eastern province, Saudi Arabia. EMHJ. 2012;18:1091-6.
Senegal	Africa	997.6	23			5.6	80.6						3.8	96.45	35	43.35	No	80	Yes	78.5			0.726089	6	2	(1) HFS/Senegal; 2006; Plan Redaction du Rappoprt: description sommaire du contexte et de la justification, objectifs éléments clés méthodologiques, résultats les plus relevants et recommandations; Ministère santé/DANSE. (2) Lambrechts T, WHO Travel Report, 2006, Visit to IMCI programme Senegal, CAH/FCH/WHO Geneva. (3) Senegal MOH, WHO, UNICEF, MSH, BASICS, Rapport de l'enquete d'evaluation de la…
South Africa	Africa	7271.1									59.5		2.995							22.1			-0.761337	2	1	(1) Pillay T, Smith AJ, Hill SR. A comparison of two methods for measuring anti-hypertensive drug use: concordance of use with South African standard treatment guidelines. Bull World Health Organ 2009, 87: 466-471. (2) Cassimjee M, Suleman F, Adherence to hypertension treatment guidelines in state facilities in KwaZulu-Natal, South Africa, Journal of Evaluation in Clinical Practice, 2009, vol.15,…
Sri Lanka	SE Asia	2808		49						99	63		3			70	Yes					23	0.325155	4	1	(1) Holloway K.A. Pharmaceuticals in health care delivery, Sri Lanka. Mission Report 23-30 July 2010. WHO-SEARO 31 Dec 2010. (2) Balasubramaniam R et al. A national survey of availability of key essential medicines to children in Sri Lanka. Ceylon Med J. 2011;56:101-7.
Sudan	Africa	1493.7		60.8167		61.97	45.02			88.91	39.8667	21.4967	2.43333	63.68		84.01	Yes				90		-0.46019	8	3	(1) Alhassan A, Hussien SM, Mohamed MA, Ali MA, Alamin AA, Taha M, Yousif MA. Core Drug Indicators in the NHIF (National Health Insurance Fund). NHIF, Gezira State, Sudan 2007. (2) Cheraghali AM, Idries AM, "Availability, affordability and prescribing pattern of medicines in Sudan", Pharm World Sci, March 2009, DOI.10.1007/s11096-009-9282-3. (3) Gamal KMA. How to establish a successful revolving …
Tanzania (1)	Africa	700.9	26.9	62.5417				55.5	Yes	97	92.75	16.85	2.09167	75.4556	100	66.66	Yes	58.45	Yes				0.44717	7	9	(1) Massele A, Nsimba SED, Kayombo EJ. Reducing injection overuse through patients-prescribers interaction group discussions (IGDS) at public and private primary health care (PHC) facilities in Dar es Salaam region. A final report. Tanzania 2006. (2) Robertson J, Forte G, Trapsida JM, Hill S. What essential medicines for children are on the shelf? Bull World Health Organ 2009, 87: 231-237. (3) Wa…
Tanzania (2)																										(8) Nilseng et al.: A cross-sectional pilot study assessing needs and attitudes to implementation of Information and Communication Technology for rational use of medicines among healthcare staff in rural Tanzania. BMC Medical Informatics and Decision Making 2014 14:78. (9) Wiedenmayer K. Report on rational use of medicines study - Medicines management. Dodoma Health Project, Tanzania. August 2013…
Thailand	SE Asia	5111.9		31.175						82.775	84.725	4.8	3.215								58	14.075	0.779599	6	2	Holloway K.A. Drug policy and use of pharmaceuticals in health care delivery, Thailand. Mission Report 17- 31 July 2012. WHO-SEARO 30 Aug 2012.
Timor-Leste	SE Asia	4042.7		63.652		94		79	Yes	96.33	94.8825	3.3875	3.438			86	Yes	95	Yes	50	81	51	-0.309759	8	5	(1) Higuchi M. Improving the use of medicines in Community Health Centres, Timor-Leste. DrPH thesis, London School of Hygiene and Tropical Medicine, 2008. (2) Higuchi M, Okumura J, Aoyama A, Suryawati S, Porter J. Use of medicines and adherence to standard treatment guidelines in rural community health centers, Timor-Leste. Asia-pacific J Pub Health. 2015;27(2);NP2498-511. (3) Holloway K.A. Pharm…
Tonga	W Pacific	3596.8		53.5	2	17.35	67	54	Yes	99	37	7	1.45		84.5	92	Yes	33.5	No		65		0.42118	9	2	Tonga Ministry of Health. Tonga Pharmaceutical Situation, WHO Level 2 Assessment. Draft Report of the Health Care Facility Survey Conducted in 2008. Tonga MoH, WHO, 2008.
Tunisia	E Mediterr	4140.5		39.8						84.45		16.2	3.19										0.27144	3	2	Holloway K. Tunisia Use of Medicines, Mission Report 20-25 October 2008. Department of Essential Medicines and Pharmaceutical Policy, World Health Organization, Geneva. 30th December 2008.
Uganda	Africa	597.4	46.8333	52.5233	0	63	71.5	33.3	No	96.8	71.5	16.7	2.9	61.2875	59	39.2	No	72.2333	Yes	52.1	100	16	0.0209076	13	9	(1) Zurovac D. et al. Malaria case-management under artemether-lumefantrine treatment policy in Uganda. Malaria Journal 2008, 7: 181. (2) Ndyomugyenyi R, Tukesiga E. Katamanywa J. Intermittent preventive treatment of malaria in pregnancy (IPTp): participation of community-directed distributors of ivermectin for onchocerciasis improves IPTp access in Ugandian rural communities. Transactions of the…
Zambia	Africa	1456.1	11.5	56.45		45.5	61	40	Yes	100	41	16	2.8	64.0833	90.1	57.5	No	69.3	Yes	84.45	82.55		0.288392	11	6	(1) Zurovac D, Ndhlovu M, Rowe AK, Hamer DH, Thea DM, Snow RW. Treatment of paediatric malaria during a period of drug transition to artemether-lumefantrine in Zambia: cross sectional study. BMJ 2005, 331: 734-738. (2) Davidson HH, Ndhlovu M, Zurovac D. Improved diagnostic testing and malaria treatment practices in Zambia. JAMA 2007; 297(20): 2227-2231. (3) Zurovac D. et al. Paediatric malaria ca…
