# Supplementary material for: Identifying the most effective essential medicines policies for quality use of medicines: A replicability study using three World Health Organisation data-sets
Source: PLoS One. 2020 Feb 6;15(2):e0228201. doi: 10.1371/journal.pone.0228201 (PMC7004360; doi:10.1371/journal.pone.0228201)
Supplement: S2 Table — (XLSX) [file pone.0228201.s002.xlsx]

## Sheet: Table S2-Policy data by country
Country	Region	Gross National Income per capita in 2010 (USD)	National Medicines Policy Document endorse by government	National Medicines Policy Implementation Plan	QUM survey done any time in the past	QUM survey done in the last 2 years	Generic prescribing policy in the public sector	Generic substitution in the public sector*	National monitoring of Adverse Drug Reactions	National legislation on drug promotion*	Co-regulation by government and industry of drug promotion	Prohibition of advertising on prescription-only drugs to the public	Pre-approval of adverts for over-the-counter (OTC) medicines	National guidelines on promotion of OTC medicines	All EML medicines free of charge in national health or social reimbursement system*	Medicines dispensed free of charge to the poor*	Medicines dispensed free of charge to children under 5 years*	Medicines dispensed free of charge to pregnant women	Medicines dispensed free of charge to the elderly	Fee for consultation or registration at public health facilities	User fees for medicines at public health facilities*	Prescriber revenue from the sale of medicines in the public sector*	Dispensing by prescribers in the public sector	National EML updated in the last 5 years	National EML updated in the last 2 years	National STGs updated in the last 5 years	National STGs updated in the last 2 years	National Formulary updated in the last 5 years*	National Formulary updated in the last 2 years	Under-graduate training of doctors on the national EML	Under-graduate training of pharmacists on the national EML	Under-graduate training of doctors on the national STGs*	Under-graduate training of pharmacists on the national STGs*	Mandatory continuing medical education that includes quality use of medicines (QUM) for doctors	Mandatory continuing medical education that includes QUM for nurses & paramedical staff	Mandatory continuing medical education that includes QUM for pharmacists	National government-funded medicine information centre	Public education program on QUM in the last 2 years*	Prescribing by nurses and paramedical staff in public sector primary care	Prescribing by pharmacists in public sector primary care	No prescribing by unqualified prescribers (of less than one month training ) in public sector primary care	National government body dedicated to promoting quality use of medicines*	National regulation that all hospitals have a Drug and Therapeutics Committee (DTC)	DTCs in more than half of all referral hospitals*	DTCs in more than half of all general hospitals*	DTCs in more than half of all provinces	National Strategy to contain antimicrobial resistance (AMR) endorsed by government*	National taskforce dedicated to AMR containment*	National reference laboratory for AMR
Angola	Africa	3949.1	Yes	No	No	No	No	No	Don't know	No	Don't know	Don't know	Don't know	Don't know	Don't know	Yes	Yes	Yes	Yes	No	No	Don't know	Don't know	Yes	Don't know	No	No	No	No	No	No	No	No	Don't know	Don't know	No	Yes	No	Don't know	Don't know	Don't know	No	Yes	Don't know	Don't know	Don't know	No	Don't know	Don't know
Armenia	Europe	3332.3	Yes	No	Yes	Yes	No	Yes	Yes	Yes	No	Yes	Yes	Yes	No	No	Yes	No	No	Yes	No	No	No	Yes	Yes	Yes	Yes	Yes	Yes	Yes	Yes	Yes	Yes	Yes	No	Yes	Yes	Yes	No	No	No	Yes	Yes	Yes	Yes	Yes	Yes	No	No
Bangladesh	SE Asia	755.2	Yes	No	No	No	No	Yes	Don't know	Yes	No	No	Yes	Yes	Yes	Don't know	Don't know	Don't know	Don't know	No	No	No	Don't know	Yes	Yes	No	No	Yes	Don't know	Yes	Yes	No	No	No	No	No	No	No	Don't know	Don't know	Don't know	No	No	No	No	No	No	No	No
Bhutan	SE Asia	2201.3	Yes	Yes	Yes	Yes	Yes	Yes	Yes	Yes	No	Yes	Yes	Yes	Yes	Yes	Yes	Yes	Yes	Yes	No	No	No	Yes	Yes	Yes	No	Yes	No	Yes	Yes	Yes	Yes	Yes	Yes	Yes	Yes	Yes	Yes	No	No	Yes	Yes	Yes	Yes	Yes	Yes	Yes	Yes
Brazil	L America	11121.2	Yes	Yes	Yes	Don't know	Yes	Yes	Yes	Yes	No	Yes	No	Yes	Yes	Yes	Yes	Yes	Yes	Yes	Yes	No	No	Yes	Yes	Yes	No	No	No	Yes	Yes	Yes	Yes	No	No	No	Yes	Yes	Don't know	Don't know	No	Yes	No	Don't know	Yes	No	Yes	Yes	Yes
Burkina Faso	Africa	574.5	Yes	Yes	Don't know	No	No	Yes	No	Yes	No	No	No	No	No	No	No	Yes	No	Yes	Yes	Yes	No	Yes	Yes	Yes	Don't know	Don't know	Don't know	Yes	Yes	Yes	Yes	No	No	No	Yes	Don’t know	Yes	No	No	No	Don't know	Yes	Yes	Yes	No	No	Don't know
Burundi	Africa	214.8	No	No	Don't know	No	Yes	Yes	No	No	Don't know	Don't know	Don't know	Don't know	No	Yes	Yes	Yes	No	Yes	Yes	Yes	Don't know	Yes	Don't know	No	No	No	No	No	No	No	No	No	No	No	No	Yes	Yes	Yes	Don't know	No	No	No	No	No	No	No	No
Cambodia	W Pacific	782.7	Yes	Yes	Yes	Don't know	Yes	Yes	No	Yes	No	Yes	Yes	Yes	Yes	Yes	Yes	Yes	Yes	Yes	Don't know	Yes	No	Yes	Yes	No	No	Yes	No	No	No	No	No	No	No	No	No	Yes	Yes	No	No	No	Yes	Yes	Yes	Yes	No	No	No
Cameroon	Africa	1147.2	Yes	Yes	Yes	Don't know	No	Yes	Don't know	Yes	No	Yes	Don't know	No	No	No	Yes	Yes	No	Yes	Yes	Yes	No	Yes	Yes	Yes	Don't know	Yes	Don't know	No	Yes	Yes	Yes	Yes	Yes	Yes	No	Don’t know	Yes	Yes	Don't know	No	Don't know	Yes	Yes	Yes	No	No	Don't know
China	W Pacific	4523.9	Don't know	Don't know	Yes	Yes	Don't know	Don't know	Yes	Yes	Yes	No	No	Yes	No	No	No	No	No	Yes	Yes	Yes	No	Yes	Yes	Don't know	Don't know	Don't know	Don't know	Don't know	Don't know	Don't know	Don't know	Yes	Yes	Yes	No	Yes	No	No	No	No	Yes	Yes	Yes	Yes	Don't know	No	Yes
Congo	Africa	3020.4	Yes	Yes	No	No	No	No	No	No	Don't know	Don't know	Don't know	Don't know	No	No	No	No	No	Yes	Yes	Yes	No	Yes	Yes	Yes	Yes	No	No	No	No	No	No	No	No	No	No	No	Yes	No	Yes	No	No	No	No	No	No	No	No
Democratic People's Republic of Korea	SE Asia	569.8	Yes	Yes	No	No	Yes	Yes	No	Yes	No	Don't know	Don't know	Don't know	Don't know	Yes	Yes	Yes	Yes	Yes	No	No	Yes	Yes	No	Yes	No	Yes	No	Yes	Yes	Yes	Yes	Yes	Yes	Yes	No	Yes	Yes	Yes	Don't know	Yes	Yes	Don't know	Don't know	Don't know	No	No	No
Democratic Republic of the Congo	Africa	328.7	Yes	Yes	Don't know	No	No	No	No	No	Don't know	Don't know	Don't know	Don't know	No	No	No	No	No	Don't know	Don't know	Yes	No	Yes	Yes	Yes	Yes	No	No	No	No	No	No	Don't know	Yes	Don't know	No	No	Yes	Don't know	No	No	No	No	No	No	No	No	Don't know
Egypt	E Mediterr	2616.1	Yes	No	Yes	Yes	Yes	Yes	Yes	Yes	No	Yes	Yes	Yes	Yes	Yes	Yes	No	Yes	No	Yes	No	Don't know	Yes	No	Yes	Yes	No	No	No	No	Yes	Yes	No	No	No	No	Yes	No	No	No	Yes	Yes	Don't know	Yes	Don't know	No	Yes	No
Ethiopia	Africa	300.5	Yes	Yes	Don't know	Don't know	No	Yes	Yes	Yes	No	Yes	Yes	Yes	No	Yes	No	No	No	Yes	Yes	No	No	Yes	Don't know	Yes	Don't know	Yes	Don't know	Yes	Yes	Yes	Yes	Yes	Yes	Yes	Yes	Yes	Yes	No	Yes	Yes	No	No	No	No	Yes	Yes	Yes
Gambia	Africa	562.6	Yes	Don't know	No	No	Yes	Yes	No	Yes	No	Yes	Yes	No	Don't know	Yes	Yes	Yes	No	Yes	No	No	Yes	Yes	Don't know	Yes	No	No	No	No	Yes	No	Yes	Yes	Yes	Yes	No	No	Yes	Yes	No	No	Yes	No	No	No	No	No	Yes
Ghana	Africa	1323.1	Yes	Yes	Yes	Yes	Yes	Yes	Yes	Yes	No	Yes	Yes	Yes	Yes	Yes	Yes	Yes	Yes	Yes	No	No	No	Yes	Yes	Yes	Don't know	Yes	No	Yes	Yes	Yes	Yes	Yes	Yes	Yes	Yes	Don’t know	Yes	No	Don't know	No	Yes	Yes	Don't know	Yes	No	No	No
India	SE Asia	1340.9	Yes	No	Don't know	No	Don't know	No	Yes	Yes	No	Yes	No	Don't know	Yes	Yes	Yes	Yes	Yes	Yes	No	No	Don't know	Yes	Don't know	Yes	Don't know	Don't know	Don't know	Yes	Yes	Yes	Yes	No	No	No	Yes	Yes	Yes	Yes	No	No	No	No	No	No	Don't know	No	No
Indonesia	SE Asia	3125.2	Yes	Yes	Yes	Don't know	Yes	Yes	Yes	Yes	Yes	Yes	Yes	Yes	Yes	Yes	Yes	Yes	Yes	Yes	Don't know	Don't know	Don't know	Yes	No	Yes	No	Yes	Yes	Yes	Yes	Yes	Yes	Yes	No	Don't know	Yes	Yes	No	Yes	No	Yes	Yes	Yes	Yes	Yes	Yes	Yes	Yes
Iran (Islamic Republic of)	E Mediterr	6299.9	Yes	Yes	Yes	Don't know	Yes	Yes	Yes	Yes	Yes	Don't know	Don't know	Don't know	No	Yes	Yes	Yes	No	Yes	Yes	No	No	No	No	Yes	Don't know	Yes	No	Yes	Yes	Yes	Yes	Yes	Yes	Yes	Yes	Yes	Don't know	No	No	Yes	Yes	Yes	Yes	Yes	Yes	Yes	Yes
Israel	Europe	31502	Don't know	Don't know	Yes	Don't know	Don't know	Yes	Yes	Yes	No	Yes	Yes	Yes	No	No	No	No	No	No	Yes	No	Don't know	Don't know	Don't know	No	No	No	No	Yes	Yes	Yes	Yes	Yes	Yes	Yes	Yes	No	Don't know	Don't know	Don't know	No	Yes	Yes	Yes	Yes	Yes	No	Yes
Jordan	E Mediterr	4054.3	Yes	Yes	Yes	Yes	Yes	Yes	Yes	Yes	Yes	No	Yes	Yes	No	Yes	Yes	Yes	Yes	Yes	Yes	No	No	Yes	Yes	Yes	Yes	Yes	Yes	Yes	Yes	No	No	Yes	Yes	Yes	Yes	Yes	Don't know	No	No	Yes	Yes	Yes	Yes	No	No	No	No
Kenya	Africa	991.9	Yes	Don't know	Yes	No	Don't know	Yes	Yes	Yes	Don't know	Yes	Yes	Yes	No	Yes	Yes	Don't know	Don't know	Yes	Yes	Don't know	No	Yes	Don't know	Yes	Don't know	No	No	No	Yes	No	Yes	No	Yes	No	Don't know	No	Yes	No	No	Don't know	Yes	Yes	No	No	No	No	Yes
Kuwait	E Mediterr	37724.2	No	No	Don't know	Don't know	No	Yes	No	Yes	No	Yes	Yes	Yes	No	Yes	Yes	Yes	Yes	No	No	No	Don't know	No	No	Don't know	Don't know	Yes	No	Don't know	Yes	Yes	No	Don't know	Don't know	No	No	Yes	No	No	No	Yes	Yes	Don't know	Yes	Yes	Yes	Don't know	Yes
Lesotho	Africa	1087.9	Yes	Yes	Yes	Don't know	Yes	Yes	No	No	Don't know	Don't know	Don't know	Don't know	Yes	Yes	Yes	Yes	Yes	Yes	No	Yes	Don't know	No	No	Yes	No	No	No	Don't know	Yes	Don't know	Yes	No	No	No	No	No	Yes	Yes	Yes	No	No	No	Yes	Yes	No	No	No
Malawi	Africa	471.2	Yes	Don't know	Don't know	No	Yes	Yes	Don't know	Yes	No	Yes	Don't know	Don't know	Yes	Yes	Yes	Yes	Yes	Yes	No	No	Yes	Yes	Yes	Yes	Don't know	Yes	Yes	Yes	Yes	Yes	Yes	No	No	No	No	Yes	Yes	Don't know	Don't know	No	Yes	Yes	Yes	No	No	No	Yes
Malaysia	W Pacific	9069.1	Yes	Yes	Yes	Don't know	No	Yes	Yes	Yes	No	Yes	Yes	Yes	Yes	Yes	Yes	Yes	Yes	Yes	No	No	No	Yes	Yes	No	No	No	No	Yes	Yes	Yes	Yes	Yes	Yes	Yes	Yes	Yes	Yes	No	No	Yes	Yes	Yes	Yes	Yes	Yes	Yes	Yes
Maldives	SE Asia	6986.2	Yes	No	No	No	No	No	Yes	Yes	No	Yes	Yes	Yes	No	Yes	No	No	Yes	Yes	Yes	No	No	Yes	Yes	No	No	No	No	No	No	No	No	No	No	No	No	No	Yes	No	No	No	No	No	No	No	No	No	No
Mali	Africa	704.1	Yes	Yes	Yes	Yes	Yes	No	No	Yes	No	No	No	No	No	No	Yes	Yes	No	Yes	Yes	Yes	Yes	Yes	Yes	No	No	Yes	No	No	No	No	No	Don't know	Don't know	Don't know	Yes	No	Yes	No	Yes	No	No	No	No	No	No	No	No
Mexico	L America	8851.3	Yes	Yes	Don't know	No	No	No	Yes	Yes	No	Yes	Yes	Yes	Yes	Yes	Yes	Yes	Yes	Yes	No	Don't know	No	Yes	No	Don't know	Don't know	Yes	No	Yes	Don't know	Yes	Don't know	Yes	Yes	No	No	Yes	Don't know	No	Yes	No	No	No	No	No	No	No	No
Mongolia	W Pacific	2650.3	Yes	Yes	Yes	No	Yes	Yes	Yes	Yes	No	Yes	No	No	Don't know	Don't know	Yes	Don't know	Don't know	Yes	Yes	No	No	Yes	Yes	Yes	Don't know	Yes	Don't know	Yes	Yes	Yes	Yes	Yes	Yes	Yes	Don't know	Yes	Yes	No	No	Yes	Yes	Yes	No	Yes	No	No	No
Morocco	E Mediterr	2903.3	Yes	Don't know	Yes	No	No	No	Yes	Yes	No	Yes	Yes	Yes	Yes	Yes	Yes	Yes	Yes	Yes	No	Don't know	Yes	Yes	Yes	Yes	Yes	Yes	Yes	Don't know	No	No	No	No	No	Yes	No	No	Don't know	No	No	No	No	No	No	No	No	No	No
Mozambique	Africa	417.5	Yes	Yes	Yes	Don't know	Yes	No	Yes	Yes	No	Yes	Yes	No	Yes	Yes	Yes	Yes	Yes	Yes	Yes	Don't know	No	Yes	Yes	Yes	Don't know	Yes	Don't know	No	Don't know	Yes	Yes	Yes	Yes	Yes	Yes	No	Yes	Yes	Don't know	No	Yes	Don't know	Don't know	Don't know	No	No	Yes
Myanmar	SE Asia	801.1	Yes	No	No	No	No	Yes	No	Yes	No	Yes	Yes	Yes	No	Yes	No	No	No	Yes	Yes	Yes	Yes	Yes	Yes	Yes	No	No	No	No	No	No	No	No	No	No	No	No	Yes	Don't know	Yes	No	No	No	No	No	No	No	Don't know
Namibia	Africa	5143.1	Yes	Yes	Yes	No	Yes	Yes	Yes	Yes	No	Yes	Don't know	No	Yes	Yes	Don't know	Don't know	Don't know	Yes	No	No	No	Yes	No	Don't know	Don't know	No	No	Don't know	Don't know	Don't know	Don't know	No	No	Don't know	Yes	No	Yes	No	No	Yes	Don't know	Yes	Yes	Yes	No	No	No
Nepal	SE Asia	605.8	Yes	No	No	No	No	Yes	Yes	Yes	No	Yes	Yes	Yes	No	Yes	Yes	Yes	Yes	No	No	No	Don't know	Don't know	Don't know	No	No	Don't know	Don't know	Yes	Yes	Yes	Yes	No	No	No	Yes	No	Yes	Don't know	Yes	No	Yes	Don't know	No	No	No	No	Yes
Nigeria	Africa	2315	Yes	Yes	Don't know	Don't know	Yes	Yes	Yes	Yes	No	Yes	Yes	Yes	No	No	No	No	No	Yes	Don't know	Yes	Don't know	Yes	No	Don't know	Don't know	No	No	Yes	Yes	Don't know	No	Yes	Yes	Yes	Don't know	Don’t know	Yes	No	No	No	No	No	No	No	No	No	No
Papua New Guinea	W Pacific	2074.4	Yes	Yes	No	No	Yes	Yes	No	Yes	No	Yes	Yes	Yes	No	No	Yes	No	Yes	Yes	Yes	Yes	Don't know	No	No	Yes	No	No	No	Yes	Yes	Yes	Yes	No	No	No	No	No	Yes	Yes	Don't know	No	No	No	No	No	No	No	No
Republic of Korea	W Pacific	22295.8	Yes	Yes	Yes	Don't know	No	Yes	Yes	Yes	Yes	Yes	Yes	Yes	Yes	Yes	No	No	No	Yes	Yes	No	No	No	No	Don't know	Don't know	Yes	Yes	No	No	Yes	Yes	Yes	Yes	Yes	Yes	Yes	No	No	No	Yes	Yes	Yes	Yes	Yes	Yes	Yes	Yes
Rwanda	Africa	553.6	Yes	Yes	No	No	Yes	Yes	Yes	No	Don't know	Don't know	Don't know	Don't know	No	Yes	Yes	Yes	Yes	Yes	Yes	Yes	Don't know	Yes	Yes	Yes	No	Yes	No	Yes	Yes	Yes	Yes	No	Don't know	No	No	Yes	Yes	No	No	No	Yes	Yes	Yes	Yes	Yes	No	Yes
Samoa	W Pacific	3651.3	Yes	Yes	Don't know	Don't know	Yes	Yes	No	Yes	No	Yes	Yes	Yes	No	No	No	No	Yes	Yes	No	No	No	Don't know	Don't know	No	No	No	No	Yes	Yes	Yes	Yes	Yes	Yes	Yes	No	Don’t know	Don't know	No	No	No	Yes	No	No	No	Don't know	No	No
Saudi Arabia	E Mediterr	18754	Yes	Yes	No	No	No	Yes	Yes	Yes	No	Yes	Yes	Yes	Yes	Yes	Yes	Yes	Yes	Yes	No	Don't know	No	Don't know	Don't know	Yes	Yes	Yes	No	Yes	Yes	Yes	Yes	Yes	Yes	Yes	Yes	Yes	Yes	Yes	Yes	No	Yes	Yes	Don't know	Yes	No	No	No
Senegal	Africa	997.6	Yes	No	Yes	No	Yes	Yes	Yes	Yes	No	Yes	Yes	No	No	Yes	No	Yes	Yes	Yes	Yes	Yes	No	Yes	Yes	Yes	Yes	No	No	No	No	No	No	Don't know	Don't know	Don't know	No	No	Yes	Don't know	No	No	No	No	No	No	No	No	No
South Africa	Africa	7271.1	Yes	Yes	Yes	Yes	Yes	Yes	Yes	Yes	Yes	Yes	No	Yes	Yes	Yes	Yes	Yes	Yes	Yes	No	No	No	Yes	Yes	Yes	Yes	Yes	Yes	Yes	Yes	Yes	Yes	Yes	Yes	No	Yes	No	Yes	No	No	No	Yes	Yes	Yes	Yes	Yes	No	Yes
Sri Lanka	SE Asia	2808	Yes	Don't know	No	No	Yes	Yes	Yes	Yes	No	Yes	Yes	Yes	Yes	Yes	Yes	Yes	Yes	Yes	No	No	Don't know	Yes	Yes	Yes	No	No	No	Yes	Yes	Yes	No	Yes	No	No	Yes	No	No	No	No	No	No	No	No	No	No	No	No
Sudan	Africa	1493.7	Yes	Don't know	No	No	Yes	Yes	Don't know	Don't know	No	Yes	Don't know	Yes	No	No	Yes	No	No	Yes	Don't know	No	No	Yes	Don't know	Yes	Don't know	No	No	No	Don't know	No	Don't know	Don't know	No	Don't know	No	No	Yes	Yes	No	No	No	No	Don't know	No	Don't know	No	No
Tanzania	Africa	700.9	Yes	Yes	No	No	Yes	Yes	Yes	Yes	No	Yes	Yes	Don't know	Don't know	Yes	Yes	Yes	Yes	Don't know	Don't know	No	No	Yes	Don't know	Yes	Don't know	Yes	Don't know	Yes	Yes	Yes	Yes	No	No	No	No	No	Yes	No	No	No	No	No	No	No	No	No	No
Thailand	SE Asia	5111.9	Yes	Yes	No	No	No	Yes	Yes	Yes	No	Yes	Yes	Yes	Yes	Yes	Yes	Yes	Yes	No	No	Yes	Don't know	Yes	Yes	Yes	Yes	Yes	Yes	Yes	Yes	Yes	Yes	Yes	Yes	Yes	Don't know	Yes	No	No	No	Yes	Yes	Yes	Yes	Yes	Yes	Yes	Yes
Timor-Leste	SE Asia	4042.7	Yes	No	Yes	Yes	Yes	Yes	No	No	Don't know	Don't know	Don't know	Don't know	Don't know	Yes	Yes	Yes	Yes	No	No	Don't know	Don't know	Yes	Yes	Yes	Yes	No	No	Don't know	Yes	Yes	Yes	No	No	No	No	No	Yes	Don't know	Don't know	No	No	No	No	No	No	No	No
Tonga	W Pacific	3596.8	Yes	No	No	No	Yes	Yes	No	Don't know	Don't know	No	No	No	Yes	Yes	Yes	Yes	Yes	Yes	No	No	No	Yes	Yes	Yes	Yes	No	No	No	Don't know	No	Don't know	No	No	No	No	Yes	Yes	Yes	No	Yes	No	Yes	No	No	Yes	No	No
Tunisia	E Mediterr	4140.5	Yes	No	Yes	Yes	Yes	Yes	Yes	Yes	No	Yes	Yes	Yes	Don't know	Yes	Yes	No	No	Yes	Yes	No	No	Don't know	Don't know	Yes	Yes	Yes	Yes	Yes	Don't know	Don't know	No	Yes	No	Don't know	No	Yes	Yes	Yes	Don't know	Yes	Yes	Yes	Yes	Yes	Don't know	No	Yes
Uganda	Africa	597.4	Yes	Yes	Yes	Don't know	Yes	Yes	Yes	Yes	No	Yes	Yes	Yes	Yes	Yes	Yes	Yes	Yes	Don't know	No	No	No	Yes	Don't know	Yes	Yes	No	No	Don't know	Yes	Yes	Yes	Don't know	Don't know	Yes	Yes	Yes	Yes	Yes	Yes	Yes	Yes	Yes	No	No	No	No	No
Zambia	Africa	1456.1	Yes	Yes	No	No	Yes	Yes	Yes	Yes	Yes	Yes	Yes	Yes	Yes	Yes	Yes	Yes	Don't know	Yes	No	No	No	Don't know	No	Yes	No	Yes	Don't know	Yes	Yes	Yes	Yes	No	No	No	No	Yes	Yes	No	Yes	No	Yes	Don't know	Don't know	Don't know	Yes	No	Yes
[truncated: 7 more columns]
