# Supplementary material for: Identifying the most effective essential medicines policies for quality use of medicines: A replicability study using three World Health Organisation data-sets
Source: PLoS One. 2020 Feb 6;15(2):e0228201. doi: 10.1371/journal.pone.0228201 (PMC7004360; doi:10.1371/journal.pone.0228201)
Supplement: S3 Table — (XLSX) [file pone.0228201.s003.xlsx]

## Sheet: Table S3-Study-comparison data
Common policies between 3 studies (2007-11 global data [this study], 2003-7 global data (PLOS Med 2014), and 2010-15 SE Asia data (BMC Health Serv Res 2018)
Policy	Study effect estimate - 2007-11 global data (this study)	Study effect estimate SE Asia 2010-15 data (BMCHSR 2018)	Study effect estimate - 2003-7 global data (PLOS Med 2014)	Stat signif effect on QUM 2007-11 global data (this study)	Stat signif effect on QUM SE Asia 2010-15 data (BMCHSR 2018)	Stat signif impact on QUM 2003-7 global data (PLOS Med 2014)
Government Quality Use of Medicines unit	9.84	9	10.9	Y	Y	Y
All Essential Medicines free at the point of care	10.6667	9.5	9.3	Y	Y	Y
Undergrad Prescriber Standard Treatment Guidelines training	5.85	9.2	10.1	Y	Y	Y
Antibiotics not available Over-The-Counter	8.62	9.2	7	Y	Y	Y
Generic substitution in the public sector	10.48	4.4	6.6	Y	N	Y
No prescriber revenue from drug sales	7.88	7.8	3.8	Y	Y	N
Drug & Therapeutic Committees in more than half of health facilities	6.445	5.1	7.45	Y	N	Y
National Antimicrobial Resistance Strategy	10.24	1.5	7.2	Y	N	N
National Formulary manual updated last 5 years	8.23	3.6	6.1	Y	Y	Y
Public education on medicines use last 2 years	6.84	5.5	5.3	Y	Y	Y
Prescription audit in last 2 years	5.49	7.4	3.3	N	N	N
Generic prescribing policy in the public sector	2.26	8	4.3	N	N	N
Undergrad Prescriber Essential Medicines List training	3.025	3	6.4	N	N	Y
No unqualified prescribers in the public sector	3.2	2.3	3.5	N	N	N
National Essential Medicines List updated in the last 2 yrs	0.91	3.2	1.9	N	N	N
National Drug Information Centre	0.59	-2.8	8.2	N	N	Y
National Standard Treatment Guidelines updated in the last 2 years	-3.27	1.6	-0.2	N	N	N
Pre-approval/monitoring of Over-The-Counter drug adverts	-2.38	8		N	Y
Better than average availability of STG manuals in health facilities	9.82	6.9		Y	Y
Better than average drug supply (as judged from availability in facilities)	5.03	4.5		Y	Y
Medicines free of charge to children < 5years	12.17		8.6	Y		Y
Joint regulation by govt & industry of promotion	-1.5		5.1	Y		Y
Injections not available Over-The-Counter	0.01		4.1	N		N
National Adverse Drug Reaction monitoring	1.49		3.8	N		N
National Essential Medicines Policy implementation plan	-3.5		0.6	N		N
Nurse/paramedic prescribers in primary care	-5.09		-2	N		N
Doctor Continuing Medical Education	-2.45		-5.7	N		N
